# Supplementary material for: Integration of Digestate-Derived Biochar into the Anaerobic Digestion Process through Circular Economic and Environmental Approaches—A Review
Source: Materials (Basel). 2024 Jul 16;17(14):3527. doi: 10.3390/ma17143527 (PMC11278828; doi:10.3390/ma17143527)
Supplement: Supplementary file 1 [file materials-17-03527-s001.zip]

Archive with 1 entries (1 files):
- materials-3086484-supplementary.pdf
